# Supplementary material for: ﻿A protocol to evaluate the taxonomic health of Neotropical species of Nasutitermes (Termitidae, Nasutitermitinae)
Source: Zookeys. 2024 Aug 22;1210:143–72. doi: 10.3897/zookeys.1210.116666 (PMC11362662; doi:10.3897/zookeys.1210.116666)
Supplement: Supplementary material 1 — Supplementary information [file zookeys-1210-143_article-116666__-s001.xls]

## Sheet: Species in alphabetical order
	Type specimens: 0. Lost or doubtful. 1. Badly conserved (Pinned individuals) 2. Concise types.	Description based on: 0. Imagoes and/or workers only 1. Soldiers only, soldiers and workers or soldiers and imagoes 2. Soldiers, workers and imagoes	Description, accuracy: 0. Generic, do not allow the species identification. 1. Clear, based in informative characters.	Description, illustrations: 0. Without illustrations/photos or of poor quality. 1. With informative illustrations/photos.	Information about the biology: 0. Without information. 1. Some available data.	Data about species distribution: 0. Known only by type locality or fragmented registries in literature. 1. Partial compiled records. 2. The species registries are compiled and mapped.	Species delimitated by DNA data: 0. No data. 1. Species included in phylogenies or have been the aim of population studies.	“Score”
Nasutitermes acajutlae	2	1	1	1	1	1	1	8
Nasutitermes acangussu	2	1	1	1	1	0	1	7
Nasutitermes aduncus	2	1	0	0	0	0	0	3
Nasutitermes aquilinus	2	2	1	1	1	2	0	9
Nasutitermes araujoi	2	1	1	1	1	0	0	6
Nasutitermes arenarius	1	2	0	0	1	0	0	4
Nasutitermes banksi	2	2	1	1	1	0	0	7
Nasutitermes bivalens	2	1	0	0	1	0	0	4
Nasutitermes bolivari	2	2	1	0	0	0	0	5
Nasutitermes bolivianus	2	2	0	0	0	0	0	4
Nasutitermes brevioculatus	0	2	0	0	1	0	0	3
Nasutitermes callimorphus	2	1	1	1	0	0	1	6
Nasutitermes chaquimayensis	2	2	0	0	1	0	0	5
Nasutitermes colimae	2	0	0	1	0	0	0	3
Nasutitermes comstockae	2	1	1	1	0	0	0	5
Nasutitermes corniger	1	2	1	1	1	2	1	9
Nasutitermes coxipoensis	2	2	1	1	1	1	1	9
Nasutitermes crassus	2	1	0	0	0	0	0	3
Nasutitermes dasyopsis	2	2	1	1	1	0	1	8
Nasutitermes dendrophilus	2	2	0	0	0	0	0	4
Nasutitermes ecuadorianus	2	2	0	0	0	0	0	4
Nasutitermes ehrhardti	2	2	0	0	0	1	0	5
Nasutitermes ephratae	2	2	1	1	1	1	1	9
Nasutitermes feytaudi	2	0	0	0	0	0	0	2
Nasutitermes gaigei	2	1	1	1	1	1	0	7
Nasutitermes glabritergus	2	1	0	0	0	0	0	3
Nasutitermes globiceps	2	2	0	0	1	0	0	5
Nasutitermes guayanae	2	2	1	1	1	0	1	8
Nasutitermes hubbardi	2	1	0	0	1	1	0	5
Nasutitermes itapocuensis	2	2	0	0	0	0	0	4
Nasutitermes jaraguae	2	1	0	0	0	0	0	3
Nasutitermes kemneri	2	2	1	1	1	0	1	8
Nasutitermes lividus	1	0	0	0	0	0	0	1
Nasutitermes llinquipatensis	2	2	1	1	0	0	0	6
Nasutitermes longiarticulatus	2	1	1	0	0	0	0	4
Nasutitermes longirostratus	2	2	0	0	0	0	0	4
Nasutitermes macrocephalus	0	2	1	1	1	1	0	6
Nasutitermes major	2	2	0	0	0	0	0	4
Nasutitermes maniseri	2	1	1	1	1	0	0	6
Nasutitermes maximus	2	1	0	0	0	0	0	3
Nasutitermes meinerti	1	1	0	0	0	0	0	2
Nasutitermes minimus	2	2	0	0	1	0	0	5
Nasutitermes minor	2	2	0	0	0	0	0	4
Nasutitermes mojosensis	2	2	0	0	0	0	0	4
Nasutitermes montanae	2	0	0	0	0	0	0	2
Nasutitermes myersi	2	1	0	0	0	0	0	3
Nasutitermes nigriceps	0	2	1	1	1	1	1	7
Nasutitermes nordenskioldi	2	1	0	0	0	0	0	3
Nasutitermes obscurus	2	1	0	1	1	0	1	6
Nasutitermes octopilis	2	1	1	1	1	0	1	7
Nasutitermes peruanus	2	1	0	0	0	0	0	3
Nasutitermes pictus	2	0	0	1	0	0	0	3
Nasutitermes pilosus	2	1	0	0	0	0	0	3
Nasutitermes pluriarticulatus	2	2	0	0	1	0	0	5
Nasutitermes proximus	2	2	0	0	1	0	0	5
Nasutitermes rippertii	0	2	1	1	1	1	0	6
Nasutitermes rotundatus	2	1	0	0	1	1	0	5
Nasutitermes sanctaeanae	2	1	0	0	0	0	0	3
Nasutitermes similis	2	2	1	1	1	0	1	8
Nasutitermes stricticeps	2	1	1	1	1	0	0	6
Nasutitermes surinamensis	2	2	1	1	1	0	1	8
Nasutitermes tatarendae	2	1	0	1	1	0	0	5
Nasutitermes tipuanicus	2	1	0	0	0	0	0	3
Nasutitermes tredecimarticulatus	2	2	0	0	0	0	0	4
Nasutitermes unduliceps	2	1	1	1	0	0	1	6
Nasutitermes wheeleri	2	1	1	1	1	0	1	7

## Sheet: Species by total score order
	Type specimens: 0. Lost or doubtful. 1. Badly conserved (Pinned individuals) 2. Concise types.	Description based on: 0. Imagoes and/or workers only 1. Soldiers only, soldiers and workers or soldiers and imagoes 2. Soldiers, workers and imagoes	Description, accuracy: 0. Generic, do not allow the species identification. 1. Clear, based in informative characters.	Description, illustrations: 0. Without illustrations/photos or of poor quality. 1. With informative illustrations/photos.	Information about the biology: 0. Without information. 1. Some available data.	Data about species distribution: 0. Known only by type locality or fragmented registries in literature. 1. Partial compiled records. 2. The species registries are compiled and mapped.	Species delimitated by DNA data: 0. No data. 1. Species included in phylogenies or have been the aim of population studies.	“Score”
Nasutitermes lividus	1	0	0	0	0	0	0	1
Nasutitermes feytaudi	2	0	0	0	0	0	0	2
Nasutitermes meinerti	1	1	0	0	0	0	0	2
Nasutitermes montanae	2	0	0	0	0	0	0	2
Nasutitermes aduncus	2	1	0	0	0	0	0	3
Nasutitermes brevioculatus	0	2	0	0	1	0	0	3
Nasutitermes colimae	2	0	0	1	0	0	0	3
Nasutitermes crassus	2	1	0	0	0	0	0	3
Nasutitermes glabritergus	2	1	0	0	0	0	0	3
Nasutitermes jaraguae	2	1	0	0	0	0	0	3
Nasutitermes maximus	2	1	0	0	0	0	0	3
Nasutitermes myersi	2	1	0	0	0	0	0	3
Nasutitermes nordenskioldi	2	1	0	0	0	0	0	3
Nasutitermes peruanus	2	1	0	0	0	0	0	3
Nasutitermes pictus	2	0	0	1	0	0	0	3
Nasutitermes pilosus	2	1	0	0	0	0	0	3
Nasutitermes sanctaeanae	2	1	0	0	0	0	0	3
Nasutitermes tipuanicus	2	1	0	0	0	0	0	3
Nasutitermes arenarius	1	2	0	0	1	0	0	4
Nasutitermes bivalens	2	1	0	0	1	0	0	4
Nasutitermes bolivianus	2	2	0	0	0	0	0	4
Nasutitermes dendrophilus	2	2	0	0	0	0	0	4
Nasutitermes ecuadorianus	2	2	0	0	0	0	0	4
Nasutitermes itapocuensis	2	2	0	0	0	0	0	4
Nasutitermes longiarticulatus	2	1	1	0	0	0	0	4
Nasutitermes longirostratus	2	2	0	0	0	0	0	4
Nasutitermes major	2	2	0	0	0	0	0	4
Nasutitermes minor	2	2	0	0	0	0	0	4
Nasutitermes mojosensis	2	2	0	0	0	0	0	4
Nasutitermes tredecimarticulatus	2	2	0	0	0	0	0	4
Nasutitermes bolivari	2	2	1	0	0	0	0	5
Nasutitermes chaquimayensis	2	2	0	0	1	0	0	5
Nasutitermes comstockae	2	1	1	1	0	0	0	5
Nasutitermes ehrhardti	2	2	0	0	0	1	0	5
Nasutitermes globiceps	2	2	0	0	1	0	0	5
Nasutitermes hubbardi	2	1	0	0	1	1	0	5
Nasutitermes minimus	2	2	0	0	1	0	0	5
Nasutitermes pluriarticulatus	2	2	0	0	1	0	0	5
Nasutitermes proximus	2	2	0	0	1	0	0	5
Nasutitermes rotundatus	2	1	0	0	1	1	0	5
Nasutitermes tatarendae	2	1	0	1	1	0	0	5
Nasutitermes araujoi	2	1	1	1	1	0	0	6
Nasutitermes callimorphus	2	1	1	1	0	0	1	6
Nasutitermes llinquipatensis	2	2	1	1	0	0	0	6
Nasutitermes macrocephalus	0	2	1	1	1	1	0	6
Nasutitermes maniseri	2	1	1	1	1	0	0	6
Nasutitermes obscurus	2	1	0	1	1	0	1	6
Nasutitermes rippertii	0	2	1	1	1	1	0	6
Nasutitermes stricticeps	2	1	1	1	1	0	0	6
Nasutitermes unduliceps	2	1	1	1	0	0	1	6
Nasutitermes acangussu	2	1	1	1	1	0	1	7
Nasutitermes banksi	2	2	1	1	1	0	0	7
Nasutitermes gaigei	2	1	1	1	1	1	0	7
Nasutitermes nigriceps	0	2	1	1	1	1	1	7
Nasutitermes octopilis	2	1	1	1	1	0	1	7
Nasutitermes wheeleri	2	1	1	1	1	0	1	7
Nasutitermes acajutlae	2	1	1	1	1	1	1	8
Nasutitermes dasyopsis	2	2	1	1	1	0	1	8
Nasutitermes guayanae	2	2	1	1	1	0	1	8
Nasutitermes kemneri	2	2	1	1	1	0	1	8
Nasutitermes similis	2	2	1	1	1	0	1	8
Nasutitermes surinamensis	2	2	1	1	1	0	1	8
Nasutitermes aquilinus	2	2	1	1	1	2	0	9
Nasutitermes corniger	1	2	1	1	1	2	1	9
Nasutitermes coxipoensis	2	2	1	1	1	1	1	9
Nasutitermes ephratae	2	2	1	1	1	1	1	9

## Sheet: Indicated scores
Red – min. score, Yellow – mid. score, Green– max. score	Type specimens: 0. Lost or doubtful. 1. Badly conserved (Pinned individuals) 2. Concise types.	Description based on: 0. Imagoes and/or workers only 1. Soldiers only, soldiers and workers or soldiers and imagoes 2. Soldiers, workers and imagoes	Description, accuracy: 0. Generic, do not allow the species identification. 1. Clear, based in informative characters.	Description, illustrations: 0. Without illustrations/photos or of poor quality. 1. With informative illustrations/photos.	Information about the biology: 0. Without information. 1. Some available data.	Data about species distribution: 0. Known only by type locality or fragmented registries in literature. 1. Partial compiled records. 2. The species registries are compiled and mapped.	Species delimitated by DNA data: 0. No data. 1. Species included in phylogenies or have been the aim of population studies.	“Score”
Nasutitermes lividus	1	0	0	0	0	0	0	1
Nasutitermes feytaudi	2	0	0	0	0	0	0	2
Nasutitermes meinerti	1	1	0	0	0	0	0	2
Nasutitermes montanae	2	0	0	0	0	0	0	2
Nasutitermes aduncus	2	1	0	0	0	0	0	3
Nasutitermes brevioculatus	0	2	0	0	1	0	0	3
Nasutitermes colimae	2	0	0	1	0	0	0	3
Nasutitermes crassus	2	1	0	0	0	0	0	3
Nasutitermes glabritergus	2	1	0	0	0	0	0	3
Nasutitermes jaraguae	2	1	0	0	0	0	0	3
Nasutitermes maximus	2	1	0	0	0	0	0	3
Nasutitermes myersi	2	1	0	0	0	0	0	3
Nasutitermes nordenskioldi	2	1	0	0	0	0	0	3
Nasutitermes peruanus	2	1	0	0	0	0	0	3
Nasutitermes pictus	2	0	0	1	0	0	0	3
Nasutitermes pilosus	2	1	0	0	0	0	0	3
Nasutitermes sanctaeanae	2	1	0	0	0	0	0	3
Nasutitermes tipuanicus	2	1	0	0	0	0	0	3
Nasutitermes arenarius	1	2	0	0	1	0	0	4
Nasutitermes bivalens	2	1	0	0	1	0	0	4
Nasutitermes bolivianus	2	2	0	0	0	0	0	4
Nasutitermes dendrophilus	2	2	0	0	0	0	0	4
Nasutitermes ecuadorianus	2	2	0	0	0	0	0	4
Nasutitermes itapocuensis	2	2	0	0	0	0	0	4
Nasutitermes longiarticulatus	2	1	1	0	0	0	0	4
Nasutitermes longirostratus	2	2	0	0	0	0	0	4
Nasutitermes major	2	2	0	0	0	0	0	4
Nasutitermes minor	2	2	0	0	0	0	0	4
Nasutitermes mojosensis	2	2	0	0	0	0	0	4
Nasutitermes tredecimarticulatus	2	2	0	0	0	0	0	4
Nasutitermes bolivari	2	2	1	0	0	0	0	5
Nasutitermes chaquimayensis	2	2	0	0	1	0	0	5
Nasutitermes comstockae	2	1	1	1	0	0	0	5
Nasutitermes ehrhardti	2	2	0	0	0	1	0	5
Nasutitermes globiceps	2	2	0	0	1	0	0	5
Nasutitermes hubbardi	2	1	0	0	1	1	0	5
Nasutitermes minimus	2	2	0	0	1	0	0	5
Nasutitermes pluriarticulatus	2	2	0	0	1	0	0	5
Nasutitermes proximus	2	2	0	0	1	0	0	5
Nasutitermes rotundatus	2	1	0	0	1	1	0	5
Nasutitermes tatarendae	2	1	0	1	1	0	0	5
Nasutitermes araujoi	2	1	1	1	1	0	0	6
Nasutitermes callimorphus	2	1	1	1	0	0	1	6
Nasutitermes llinquipatensis	2	2	1	1	0	0	0	6
Nasutitermes macrocephalus	0	2	1	1	1	1	0	6
Nasutitermes maniseri	2	1	1	1	1	0	0	6
Nasutitermes obscurus	2	1	0	1	1	0	1	6
Nasutitermes rippertii	0	2	1	1	1	1	0	6
Nasutitermes stricticeps	2	1	1	1	1	0	0	6
Nasutitermes unduliceps	2	1	1	1	0	0	1	6
Nasutitermes acangussu	2	1	1	1	1	0	1	7
Nasutitermes banksi	2	2	1	1	1	0	0	7
Nasutitermes gaigei	2	1	1	1	1	1	0	7
Nasutitermes nigriceps	0	2	1	1	1	1	1	7
Nasutitermes octopilis	2	1	1	1	1	0	1	7
Nasutitermes wheeleri	2	1	1	1	1	0	1	7
Nasutitermes acajutlae	2	1	1	1	1	1	1	8
Nasutitermes dasyopsis	2	2	1	1	1	0	1	8
Nasutitermes guayanae	2	2	1	1	1	0	1	8
Nasutitermes kemneri	2	2	1	1	1	0	1	8
Nasutitermes similis	2	2	1	1	1	0	1	8
Nasutitermes surinamensis	2	2	1	1	1	0	1	8
Nasutitermes aquilinus	2	2	1	1	1	2	0	9
Nasutitermes corniger	1	2	1	1	1	2	1	9
Nasutitermes coxipoensis	2	2	1	1	1	1	1	9
Nasutitermes ephratae	2	2	1	1	1	1	1	9
